# Supplementary material for: Factor XII signaling via uPAR-integrin β1 axis promotes tubular senescence in diabetic kidney disease
Source: Nat Commun. 2024 Sep 11;15:7963. doi: 10.1038/s41467-024-52214-8 (PMC11390906; doi:10.1038/s41467-024-52214-8)
Supplement: Supplementary file 4 — Source Data [file 41467_2024_52214_MOESM4_ESM.xlsx]

## Sheet: Fig. 1
	Fig. 1a					Fig. 1b			Fig. 1c					Fig. 1e						Fig. 1f						Fig. 1h			Fig. 1i
	Tubul.		Glom.			Log2 eGFR	Log2 F12		Tubul.		Glom.				CKD risk						CKD risk					Log2 UACR	Log2 FXII		Log2 eGFR	Log2 FXII
	C	DKD	C	DKD		4.52795	0.13255		C	DKD	C	DKD		C	low	moderate	high	very high		C	low	moderate	high	very high		11.2041	5.84549		6.69627	1.03562
	34	112	67	53		5.83542	-0.38678		870	514	160	196		1.88	2.05	1.85	3.67	25.7		2.8	1.14	1.49	5.11	69.7		11.0521	1.93734		6.62352	1.03562
	51	157	27	117		7.44931	-0.26999		567	265	125	225		1.53	2.05	1.34	8.51	4.09		1.8	1.16	1.66	10.23	6.18		11.0158	4.34341		6.61324	1.87578
	38	114	50	8		5.82909	-0.19826		614	202	146	131		3.19	2.09	1.5	0.597	6.4		2.85	1.57	1.75	7.04	44.2		10.8814	5.64386		6.60288	1.0635
	51	120	5	0		6.35614	-0.64811		499	190	235	35		2.4	2.4	1.27	1.54	3.14		1.1	1.77	1.94	3.17	8.49		10.84	1.87578		6.57137	0.887525
	59	108	15	11		7.03419	-0.52673		577	224	126	0		1.41	2.09	22.6	3.83	65.2		1.47	1.88	1.96	3.55	17.37		10.7543	5.06178		6.56529	1.26303
	47	89	0	201		6.7654	-0.32083		953	284	346	231		3.16	2.34	2.37	3.52	2.67		3.69	1.95	2.12	3.75			10.5158	6.0268		6.55459	0.422233
	50	88	16	0		6.0542	-0.24171		274	344	44	0		2.7	3.29	2	3.51	5.61		2.58	2.01	2.12	4.95			10.4297	4.6837		6.5438	1.0635
	66	335	25	36		6.37886	-0.31408		120	329	224	129		1.54	1.91	0.684	2.31	4.22		2.71	2.15	2.15	5.13			10.3264	3.43296		6.54071	0.584963
	125	99	0	81		6.9292	-0.74026		555	316	49	92		1.23	2.21	3.64	2	3.39		1.29	2.17	2.31	100			10.1993	1.41684		6.53138	1.22651
	45	140	10	90		5.10476	-0.52978		384	210	122	294		1.5	1.91	5.52	3.59	2.33		1.73	2.2	2.49	22.8			10.1262	1.81557		6.52826	1.71809
	56	114	0	0		4.50399	0.86418		296	317	50	0		1.52	1.97	4.64	2.24	3.51		2.08	2.34	2.77	3.68			9.73591	3.08916		6.5267	0.344828
	68	133	24	6		7.07307	-0.36111		509	155	98	0		1.17	1.83	4.32	25.3	33.4		1.39	2.38	2.87	27.6			9.7339	1.81147		6.52513	0.933573
	34	151	0	0		5.93617	-0.27968		11	160	100	24		1.76	0.73	5.34	6.79	10.8		2.7	2.55	3.17	29.6			9.64135	2.0321		6.52513	0.933573
	23	39	1	13		6.08279	-0.06946		286	534	28	32		0.616	1.71	4.62	7.07	57.5		4.22	2.6	4.48	71.2			9.55664	1.20789		6.5157	1.14405
	30	148	27	52		2.9241	0.7037		366	227	147	210		0.652	0.58	4.8	3.34	8.98		2.11	2.6	4.85	87.2			9.53216	2.76341		6.51412	1.24489
	65	153	0	0		6.48784	-0.83355		455	179	73	16		0.457	0.71	4.84	7.58	2.99		1.02	2.63	5.33	29.1			9.3031	2.9222		6.50779	1
	43	79	86	14		3.98823	0.81327		429	215	154	0		2.9	2.23	4.6	5.12	2.37		1.02	2.64	5.85	25.2			9.29925	2.67807		6.49665	-0.54793
	83	74	24	25		5.81378	0.17448		580	290	148	5		0.652	1.85	4.86	8.97	20.3		1.59	3.11	7.84				9.25948	1.65077		6.49345	0.978196
	100	135	25	1		5.95489	-0.26245		415	209	142	1		2.22	2.15	19.32	4.32			1.08	3.24	10.02				9.1993	1.84398		6.49185	0.871844
	100		32			6.58105	-0.31027		543		4			0.598	2.07	2.52	5.38			1.82	3.28	11.36				8.79471	2.488		6.49025	1.86394
						6.18785	-0.10866							0.998	1.59	3.4	3.03			1.68	3.34	19.51				8.75205	1.1635		6.48382	2.46467
						6.06458	-0.17869							1.02	2.58	0.973	29			1.62	3.47	20.62				8.7303	2.82171		6.4822	2.21413
						6.61985	-0.67816							2.13	2.61	1.06	2.6			1.06	3.61	2.01				8.5572	4.66106		6.47411	2.11103
						6.38215	-0.44352							2.68	1.93	1.95	2.43			1.25	3.64	9.35				8.5524	2.35614		6.47086	-0.45008
						7.29692	-0.32133							2.96	1.25	2.1	8.99			0.895	3.65	1.54				8.36186	3.16671		6.45943	-0.7442
						5.99594	-0.5388							0.581	2.87	8.99	50			0.951	3.72	2.36				8.29586	1.73985		6.45943	0.62293
						5.26529	-0.39734							0.378	2.06	4.73	3.34			1.43	3.8	1.13				8.19589	1.33342		6.45451	0.773996
						4.38405	-7e-05							0.728	2.49	4.1	3.04			1.58	4.06	2.01				8.19426	2.17632		6.45121	1.93734
						6.90689	-0.51804							0.998	2.99	4.96	2.47			1.45	4.21	1.21				8.08449	3.40327		6.44956	1.81557
						6.78803	-0.14362							1.34	1.78	7.02				1.46	4.55	2.13				7.94796	1.76554		6.44626	1.81147
						5.07724	-0.0834							0.998	1.17	5.7				1.73	4.76	1.33				7.76938	4.49825		6.4446	1.20789
						4.33271	-0.28511							0.501	2.34	6.38				1.27	2.44	1.87				7.67863	2.81147		6.4446	-0.79586
						5.44857	0.10632							1.68	2.12	3.4				3.46	2.48	9.75				7.55075	1.67807		6.43962	1
						4.39506	-0.25316							0.416	2.02	4.24				1.18	2.61	6.36				7.52834	4.27202		6.4363	2.41684
						6.31234	-0.18474							0.616	1.93	10.58				3.92	1.98	1.68				7.5074	2.41684		6.4363	2.20789
						5.75355	-0.64872							0.79	1.94	3.64					2.6	9.56				7.38345	2.11103		6.43296	2.26303
						5.35438	-0.36718							0.378	2.77	3.22					1.82	3.78				7.31759	2.28096		6.41785	2.87184
						5.57016	-0.50461							0.79	1.8	5.52					1.56	5.11				7.23439	4.54844		6.41278	2.27501
						6.01167	0.40424							0.403	1.85	3.76					0.928	3.88				7.21665	3.16511		6.40939	2.20163
						6.59231	-0.42936							0.288	2.03	4.52					1.62	6.62				7.11385	0.887525		6.40769	2.87184
						5.54071	-0.3148							3.26	1.95	23.4					1.21	5.81				7.10318	1.60407		6.39575	2.28096
						6.20633	-0.25175							0.67	2.12	3.2					0.788	8.43				7.01502	2.42761		6.39232	-0.49818
						6.75782	-0.66821							1.21	1.79	3.8					1.22	9.35				6.91815	2.21413		6.3906	1.15704
						6.80297	-0.34401							0.198	2.57	1.34					0.815	5.74				6.8679	3.16832		6.3837	0.887525
						6.44559	-0.01172							0.924	1.91	3.52					3.35	4.52				6.68075	1.07039		6.38025	1.10434
						6.40939	-0.33664							0.748		2.94					3.73	6.34				6.48462	2.51096		6.38025	1.04963
						6.57122	-0.33767							0.769		1.3					0.482	2.73				6.46532	1.86394		6.37504	1.33342
						6.68061	-0.31006							0.973		1.9					0.736	3.61				6.40327	1.91073		6.36632	0.669027
						6.82184	-0.0169							0.924		1.79					0.756	2.79				6.36405	2.46467		6.35579	1.76554
						7.59462	-0.82306							1.08		3.38					5.88	4.4				6.21587	1.68706		6.32912	-0.03949
						5.35826	-0.4293							1.13		3.84					4.23	2.61				6.14425	2.31034		6.32733	1.84398
						6.48784	-0.45867							0.268		3.92					3.18	4.27				6.11873	1.24489		6.32733	0.084064
						7.33718	-0.55215							0.67		4.46					3.39	4.16				6.11249	0.83996		6.32193	1.36737
						5.35685	-0.1197							1.19							4.4	3.28				6.04854	1.926		6.31288	1.38405
						6.2292	-0.56561							0.32							2.3	2.64				6.02945	1		6.30561	0.948601
						6.65807	-0.58537							0.833							3.19	4.41				5.96232	2.08406		6.30378	0.963474
						6.55413	-0.03799							0.366							3.18	7.82				5.94111	2.03562		6.29646	1.07039
						6.59604	-0.57409														0.435					5.77083	3.16832		6.29646	0.321928
						5.96417	-0.78893														0.436					5.74953	0.422233		6.27612	2.24184
						5.93145	-0.45206														0.56					5.72738	1.59932		6.27612	1.52105
						4.04876	-0.00463														2.76					5.64443	2.20163		6.27053	2.03562
						6.23093	-0.48698																			5.64126	1.28096		6.25172	1.1635
						5.21062	-0.32142																			5.58946	1.81557		6.24793	1.04264
						5.85225	-0.19003																			5.55765	1.81147		6.24413	2.31034
						5.23649	0.18883																			5.50462	0.963474		6.22882	2.81147
						4.27575	-0.23376																			5.48188	0.344828		6.22882	2.51096
						5.66078	-0.70041																			5.37955	1.22033		6.21917	1.31615
						4.30524	-0.51648																			5.3427	0.584963		6.21529	1.58014
						4.95977	-0.2072																			5.30305	1.76554		6.20945	0.831877
						6.6985	-0.23953																			5.2854	2.46467		6.20555	0.226509
						6.67793	-0.35706																			5.28059	0.422233		6.20359	2.67356
						3.81352	-0.45112																			5.25626	2.26303		6.20163	1.76554
						6.18804	-0.75237																			5.19849	2.27501		6.1918	1.22651
						5.76235	-0.7026																			5.17033	0.084064		6.18982	1.08406
						5.26679	-0.61618																			5.15502	0.925999		6.17991	1.01435
						6.17891	-0.68557																			5.09929	2.11103		6.16792	2.08406
						6.62483	-0.40076																			5.09128	2.20789		6.15583	0.948601
						4.43029	-0.38041																			5.04963	2.24184		6.14568	1.86394
						5.98868	-0.64879																			4.99594	1.37851		6.12722	0.956057
						6.36929	-0.09653																			4.99005	1.86394		6.12309	1.46989
						6.60703	-0.57782																			4.94907	1.76128		6.12101	1.68706
						6.08364	-0.36845																			4.91934	2.67356		6.11686	2.46467
						6.54226	-0.43332																			4.81353	1.36177		6.10852	0.847997
						6.53294	-0.34786																			4.80787	1.01435		6.10852	0.887525
						6.2211	-0.27979																			4.67694	-0.49818		6.10014	1.02148
						6.58135	-0.50382																			4.53356	1.38405		6.07682	1.91073
						6.33985	-0.38736																			4.5292	1.14405		6.07254	2.17632
						6.60555	-0.42993																			4.41751	1.36737		6.04658	0.963474
						6.01881	-0.43748																			4.39369	1.94111		6.03562	2.76341
						6.17473	0.05421																			4.32048	0.887525		6.03342	2.82171
						2.67582	0.00707																			4.21568	1.97085		6.02901	1.08406
						5.45582	-0.59757																			4.21257	1.71809		6.02459	1.36177
						5.70487	-0.34552																			4.19849	0.871844		6.02459	0.83996
						4.99684	0.35564																			4.19298	1.52105		6.02237	0.933573
						4.37573	-0.36993																			4.19062	1.24489		6.00225	1.73985
						6.63488	-0.31846																			4.10518	1.58014		5.98869	2.9222
						6.52935	-0.17807																			4.07296	2.87184		5.97269	2.35614
						6.55444	-0.62019																			4.06867	1.30451		5.96116	1.67807
						6.70846	-0.14284																			4.06178	0.933573		5.9542	1.926
						6.96139	-0.69983																			3.904	2.87184		5.91409	0.422233
						6.81147	-0.90187																			3.87971	1.31615		5.89239	1.81557
						5.44758	-0.13887																			3.847	1.0635		5.88996	1.55582
						6.32121	-0.1823																			3.8125	0.948601		5.8802	4.6837
						6.69794	-0.31169																			3.79701	1.15704		5.81506	2.0321
						7.0217	-0.16909																			3.77821	1.22651		5.8125	0.925999
						6.85798	-0.69266																			3.60881	0.378512		5.80736	2.67807
						6.8596	-0.56363																			3.53232	0.847997		5.80219	1.75702
						4.73715	-0.41833																			3.49314	1.75702		5.79701	1.94111
						6.19239	-0.27014																			3.44626	0.669027		5.79442	1.65077
						4.71315	0.13693																			3.40463	0.956057		5.79442	3.16511
						6.12122	-0.24719																			3.21413	1.03562		5.78398	1.97085
						4.21956	0.02907																			3.19377	1.03562		5.7761	2.11103
						5.88313	0.14753																			3.18903	1.10434		5.77347	2.15704
						6.73417	-0.16336																			3.18745	1.26303		5.74416	6.0268
						3.04264	1.39306																			3.12267	0.226509		5.73877	2.42761
						3.52356	0.23371																			3.02857	1.08406		5.73335	1.41684
						6.57713	-0.36385																			2.9279	0.963474		5.70044	2.488
						4.4363	-0.46373																			2.89142	0.933573		5.69766	1.59932
						6.11166	0.19747																			2.84197	1.58014		5.69209	4.85798
						3.15146	0.44961																			2.80116	0.887525		5.6893	1.28096
						6.54952	-0.27009																			2.72901	1.22651		5.6893	1.37851
						4.83643	-0.28259																			2.66221	0.933573		5.60585	3.16832
						5.18587	0.1563																			2.62293	2.07724		5.57289	2.07724
						5.51885	-0.24389																			2.62293	1.0635		5.56377	5.64386
						5.95838	-0.00472																			2.55336	0.831877		5.55765	1.73985
						4.36527	0.60881																			2.37851	1.02148		5.49825	1.60407
						6.32885	-0.2878																			2.20789	-0.79586		5.44626	1.76128
						3.98003	0.04918																			2.19219	0.773996		5.38888	5.06178
						7	0.1669																			2.05311	1.46989		5.36807	1.22033
						6.78136	-0.40402																			1.97085	1.04264		5.35755	1.81147
						6.88264	-0.36213																			1.77821	0.83996		5.30012	3.43296
						6.87036	-0.68457																			1.74846	1.73985		5.29278	5.84549
						7.44294	-0.84279																			1.62761	0.321928		5.25927	1.30451
						6.85798	-0.62938																			1.43829	2.15704		5.0045	3.16671
						6.35755	-0.69869																			1.33914	1.08406		4.81762	1.58014
						6.52356	-0.89809																			1.26903	0.978196		4.73877	4.34341
						7.53916	-0.73757																			1.15704	1.55582		4.62644	1.24489
						6.78136	-0.54272																			1.0072	0.948601
						6.6865	-0.2946																			0.604071	1.04963
						6.6865	-0.76295
						6.55459	-0.87112
						6.75489	-0.2753
						6.78136	-0.62432
						5.96	-0.65342
						5.90473	-0.59841
						6.19692	-0.76082

## Sheet: Fig. 2
		Fig. 2c																								Fig. 2d					Fig. 2e
																										WT-C	WT-DM	F12-/--C	F12-/--DM		WT-C	WT-DM	F12-/--C	F12-/--DM
	WT-C						WT-DM						F12-/--C						F12-/--DM							8.2	12.2	7	10		0.006	0.0111	0.0066	0.0092
8 weeks	10.6	19.8	18.7	20.4	24.44	18.76	107.2	87.7	110.5	170.4	139.9	112.3	17.33	13.54	12.91	25.49	19.93	28.81	69.7	39.4	84.8	40.8	55.3	128		7.9	13.3	5.4	7.7		0.0076	0.0123	0.0076	0.0084
16 weeks	20.9	18.87	17.63	42.78	23.73	29.27	217.8	181.8	243.8	190.2	166.6	192.9	29.27	14.34	20.06	19.03	18.76	22.48	65.1	55.1	102.5	76.3	107.5	166.3		7.7	18.4	8.5	9.2		0.0062	0.0093	0.0065	0.0097
24 weeks	22.7	30.4	23.5	39.1	27.9	28.69	317.7	223.7	293.3	435	344.4	421.6	18.56	31.45	20.74	44.39	19.97	19.91	71.3	98.5	124.2	107.8	118.2	148.6		8.9	10.6	4.4	10.8		0.0071	0.01	0.0066	0.0071
																										7.7	12.5	5	9.3		0.0063	0.0093	0.0068	0.0088
																										5.9	10.5	7.3	10.1		0.0071	0.0105	0.0062	0.0082

## Sheet: Fig. 3
	Fig. 3d
	Pathway	(-log10 FDR)
	Cell cycle (mmu04110 )	3.75358	Cell cycle
	G1 to S cell cycle control (WP413)	2.96793
	Mitotic G1-G1/S phases (R-MMU-453279)	2.73889
	ATR signaling pathway (PID 40405)	2.72125
	Negative regulation of cell proliferation (GO:0008285)	2.07867
	p53 signaling (WP2902)	1.31264
	Focal adhesion (mmu04510 )	5.44773	Cell adhesion
	Cell adhesion (GO:0007155)	4.44572
	Cytoskeletal regulation by Rho GTPase (P00016)	3.69222
	ECM-receptor interaction (mmu04512 )	3.40082
	Signaling events mediated by FAK (PID 40353)	2.20621
	FA-PI3K-Akt-mTOR-signaling pathway (WP2841)	1.70312
	a6b1 and a6b4 Integrin signaling (PID 40480)	4.14026	Integrin signaling
	Integrin signalling pathway (P00034)	3.69222
	Beta1 integrin cell surface interactions (PID 40946)	2.70553
	Integrin-mediated Cell Adhesion (WP6)	1.78244
	Cell migration (GO:0016477)	5.29307	Inflammation
	Cellular response to transforming growth factor beta stimulus (GO:0071560)	2.74384
	p38 signaling mediated by MAPKAP-K (PID 40291)	2.72125
	Leukocyte transendothelial migration (mmu04670 )	2.62283
	CXCR4-mediated signaling events (PID 40265)	2.05306
	IL-6 signaling Pathway (WP387)	1.453
	Positive regulation of lymphocyte chemotaxis (GO:0140131)	1.44679
	MAPK Cascade (WP251)	1.40828
	Hemostasis (R-MMU-109582)	3.72249	Hemostasis
	Platelet degranulation (R-MMU-114608)	2.0373

## Sheet: Fig. 4
	Fig. 4b					Fig. 4c					Fig. 4d								Fig. 4e																		Fig. 4g
	WT-C	WT-DM	F12-/--C	F12-/--DM		WT-C	WT-DM	F12-/--C	F12-/--DM		Gene	WT-DM	WT-DM	WT-DM	F12-/--DM	F12-/--DM	F12-/--DM			WT-C				WT-DM				F12-/--C				F12-/--DM					Log2 FXII	Log2 p21
	4091.92	54519.2	1567.9	12789.1		1.88	13.6	2.07	2.41		Itga5	514.699	638.602	520.316	347.249	382.239	451.339		Cdkn1a	0.97	0.98	0.96	1.09	23.24	19.02	16.72	22.87	1.61	1.68	2.42	1.6	12.52	13.82	13.47	12.99		0.910733	5.34341
	4604.76	35240.3	959.485	11201		4.23	15.17	1.52	9.66		Col1a1	2535.74	3627.15	3447.95	1309.3	2146.44	2581.11		Cdkn2a	1.08	0.83	1.02	1.09	4.36	4.87	2.92	3.08	1.57	1.4	2.04	0.88	2.15	3.04	1.92	2.09		1.43296	6.1819
	1464.17	33649.4	2120.96	9868.39		1.7	11.52	3.03	3.42		Akt1	1908.7	1909.76	2629.72	1809.75	1868.42	1469.89		Il-6	1.06	1.12	1.03	0.82	4.35	8.24	5.55	5.21	1.13	1.26	2.29	0.9	2.03	3.46	3.76	1.3		0.62293	5.07039
	2132.7	36158.2	2054.76	8068.92		1.07	12.21	2.14	7.69		Stat3	4495.26	5312.24	5301.25	3318.83	3715.05	3676.66		Ccl8	1.85	0.8	0.81	0.84	6.17	7.44	5.79	8.84	2.1	1.26	1.91	1.1	2.35	4.82	4.4	3.66		0.298658	5.56986
	1909.13	44627	3463.6	12301.3		1.16	16.78	1.14	8.82		Ccl8	224.362	297.527	135.984	12.3747	117.547	312.232		Ccl11	1.46	1.53	1.16	0.38	7.2	7.91	6.66	12.18	0.95	1.19	2.18	1.91	1.09	1.21	2.19	1.86		0.584963	4.47897
	2448.35	54302.5	4193.72	16489.9		2.14	11.36	1.57	10.78		Nol3	367.917	366.865	444.307	250.543	299.808	316.613		Cxcl2	1.05	1.05	0.75	1.2	8.27	4.66	5.41	5.73	0.82	2.33	1.39	1.09	1.53	4.8	3.26	3.45		0.604071	5.79701
											E2f3	201.299	190.977	170.566	142.934	165.629	136.915		Cxcl13	1.11	0.99	0.7	1.31	7	14	6.23	11.68	1.26	2.61	1.9	1.27	1.54	2.86	5.82	5.33		-0.617056	6.17592
											Tbx3	371.131	653.508	433.419	273.622	334.314	250.468		CxCl14	0.59	1.3	1.22	1.06	2.07	3.42	2.43	2.64	1.24	1.02	1.5	0.96	1.32	0.99	1.63	1.13		1.15056	7.50779
											E2f2	152.704	217.193	285.877	105.323	204.204	104.697		Icam-1	1.41	0.95	0.89	0.84	2.06	2.34	2.23	2.28	1.31	1	1.19	1.02	1.3	1.42	1.74	1.52		-0.741783	6.83289
											Arg2	741.793	777.558	831.28	243.964	383.781	299.049		Mmp-3	0.81	1.29	1.25	0.77	7.6	9.11	8.48	8.52	2.09	3.1	2.99	2.25	1.57	3.92	6.21	5.78		-0.00288828	6.40259
											Cxcl14	726.711	691.513	631.122	526.247	469.167	329.075		Tnf-a	1.61	0.99	0.91	0.69	4.03	3.55	3.7	2.39	1.2	1.92	1.53	1.28	2.25	1.98	1.94	1.16		0.0285692	5.71699
											Clu	31270.3	28282.5	34718.7	19127.4	26063.1	21601.3		Grem-2	0.87	0.93	0.69	1.79	8.42	11.29	12.32	20.63	1.87	0.5	0.81	1.56	0.47	2.4	1.83	1.39		1.09085	4.72792
											Myc	436.482	464.926	485.811	416.854	302.142	370.983		Lox	1.57	0.99	0.83	0.77	10.61	10.84	11.14	13.35	2.1	1.66	3.27	2.33	3.73	7.15	5.46	6.22		1.42223	5.74416
											Ets2	1316.8	1405.96	1368.38	1196.65	1190.83	854.14		Tgfb	1.25	0.88	0.97	0.94	3.68	5.1	2.25	4.61	1.35	0.95	1.61	1.06	1.37	1.42	1.84	1.51		-0.78339	7.45121
											Cdkn1a	2398.14	2579.25	2659.89	2096.62	2030.66	1867.88																				-1.40354	5.77083
											Lox	564.265	394.839	412.812	197.395	261.493	279.896																				-0.45799	5.48864
											Itgb1	7279.81	7634.11	6748.92	5157.5	5293.98	5397.85																				0.422233	5.60585
											Col3a1	1910.41	2188.66	2173.18	1249.11	1800.41	2567.09																				-0.00288828	5.74416
											Il1r1	416.748	455.302	407.73	261.295	308.108	348.669																				-0.997117	5.01346
											Fn1	1507.34	1854.17	1991.39	889.155	1441.64	2486.08																				-1.26534	8.16491
											Bmp2	83.4275	97.7359	84.045	59.588	70.0763	64.04																				1.03562	6.42291
											E2f1	121.781	123.952	149.863	86.6531	98.6039	112.151																				1.71809	7.17991
											Rbl1	252.904	293.973	268.547	207.809	198.074	218.312																				0.933573	4.19377
											Ccna2	49.4961	72.5698	59.9497	27.4533	39.4864	59.3272																				-0.450084	6.78136
											Ccne2	36.9131	36.9101	26.0243	17.3111	14.4098	27.8026																				0.773996	7.25739
											Wnt16	35.328	38.3102	43.9849	18.3904	33.3099	51.0824																				-0.795859	7.25739
											Tgfb1i1	390.62	427.445	504.78	285.222	290.061	322.474																				-0.498179	7.21917
											Gas6	22260.2	22678.1	14901.4	15838.5	18719.8	14741.6																				1.15704	7.82018
											Chek1	53.2624	34.9273	41.8178	19.9572	12.821	31.2044																				0.887525	7.93074
											Cgas	28.6519	30.6411	20.7554	18.7184	24.688	33.2491																				1.10434	6.97728
											Ccl7	24.8747	39.4899	41.4054	9.83111	46.3696	26.5702																				1.04963	7.50779
											Icam1	907.781	701.187	1006.32	638.154	828.919	792.512																				0.669027	6.79442
											Tgfb2	170.322	211.973	381.005	147.032	152.232	109.297																				1.36737	7.89482
											Thbs1	2960.21	2723.19	3876.48	1484.8	2060.99	1867.06																				1.38405	7.94251
											Nxph4	132.532	101.333	101.707	78.7745	80.847	107.774																				0.948601	7.02237
											Muc1	1395.75	1092.66	1501.7	624.108	1041.21	918.15																				0.321928	6.91886
											Mmp3	95.5524	112.978	62.8001	12.287	40.717	44.8308																				1.52105	7.50779
											Plaur	158.294	190.74	239.01	120.028	169.218	161.411																				1.04264	6.76818
											Grem2	684.906	726.824	1139.85	166.095	238.401	0																				1.31615	6.61029
											Arntl	114.767	227.827	233.183	97.815	76.7964	89.2279																				1.58015	6.9542
											Cdkn2b	184.754	139.58	140.723	44.7045	180.21	101.671																				0.831877	7.13955
											Dda1	1755.72	1878.15	1217.31	1062.91	1029.6	964.908																				0.226509	7.29462
											Bax	1950.03	2057.69	1606.18	1586.36	1577.79	1383.71																				1.22651	7.92481
											Creg1	5036.04	4829.41	4474.29	4466.36	4439.82	4126.82																				1.08406	6.2075
																																					1.01436	6.87036
																														0.948601	7.33985
																														0.956057	7.79442
																														1.46989	7.86419
																														0.847997	7.6865
																														0.887525	7.34873
																														1.02148	7.07682
																														0.963474	7.77479
																														1.08406	7.37504
																														0.83996	6.76818
																														1.36177	7.09803
																														0.933573	6.75489
																														0.584963	5.12928
																														0.344828	6.65821
																														4.49825	8.13955
																														1.24489	8.60733
																														1	7.7211
																														-0.547932	6.29829
																														1.86394	6.78136
																														2.46467	7.49185
																														2.21412	7.21917
																														2.11103	5.91648
																														2.41684	6.07039
																														2.27501	6.51412
																														2.20163	7.81378
																														4.27202	6.76818
																														1.33342	4.43296
																														-0.0394883	5.09592
																														3.16832	7.46761
																														2.24184	8.74483
																														2.03562	8.43463
																														2.31034	8.44708
																														2.51096	8.12412
																														2.67356	8.26209
																														1.76553	7.94837
																														2.08406	8.11894
																														3.40327	8.47978
																														1.86394	8.41785
																														1.68706	5.46271
																														2.46467	8.62205
																														1.91073	9.11114
																														2.17632	5.22497
																														4.54844	8.00562
																														1.67807	7.98299
																														1.926	7.19967
																														0.422233	4.9542
																														1.81558	5.41954
																														1.55582	5.65535
																														0.378512	5.56682
																														0.925999	5.38888
																														0.83996	5.19377
																														1.75702	6.62205
																														1.94111	8.9629
																														1.97085	5.21723
																														2.15704	8.46761
																														1.87578	8.55459
																														3.08916	9.13955
																														-0.744197	5.99322
																														0.62293	7.8392
																														1.93734	7.71425
																														1.81558	5.83289
																														1.81147	5.79701
																														1.20789	6.23074
																														1	8.85487
																														1.84398	7.47573
																														1.1635	5.35755
																														4.66107	9.67772
																														2.76341	8.39232
																														2.82171	5.68089
																														1.73985	8.41363
																														2.9222	8.65821
																														2.35614	5.92362
																														3.16511	7.76155
																														2.11103	8.54689
																														2.42761	8.62205
																														1.59932	8.01123
																														4.85798	8.64386
																														1.37851	8.7879
																														1.28096	8.76155
																														3.16832	7.90689
																														5.64386	9.68825
																														1.73985	8.27612
																														1.60407	8.0607
																														1.30451	9.48382
																														4.6837	6.02459
																														2.0321	5.38198
																														2.67807	8.00562
																														1.65076	8.40514
																														6.0268	9.02791
																														1.41684	8.42206
																														2.488	8.07682
																														2.07724	8.16491
																														1.76129	8.21432
																														1.22033	7.90087
																														1.81147	8.25267
																														5.06178	8.56986
																														5.84549	8.54303
																														3.16672	7.94251
																														1.58015	8.28077
																														1.24489	7.49985
																														4.34341	8.62936
																														4.34341	8.62936

## Sheet: Fig. 5
	Fig. 5a								Fig. 5b														Fig. 5d					Fig. 5e					Fig. 5g					Fig. 5h
										0h			6h			24h			48h				0h	6h	24h	48h		0h	6h	24h	48h		FXII						0h			6h			24h			48h
									γ-H2AX	0.855369	1.14307	1.00156	4.74	6.57	5.74	9.48	16.14	15.49	10.3376	14.3661	13.93		3357.94	7499.63	16355.3	17682.9		633.431	4988.56	12130.1	16127		0h	6h	24h	48h		Cdkn1a	1.12	1.1	0.81	1.15	1.38	1.48	3.56	3.65	2.28	4.93	4.56
									p21	0.766106	1.19489	1.03901	3.89	6.3	4.17	9.24	12.9	8.65	12.6505	15.1601	15.95		2011.67	7777.95	17552.7	17352.8		937.356	4124.42	16278.9	18154		0.45	1.86	4.76	4.54		Cdkn2a	1.14	1.07	0.82	0.97	1.09	1.4	1.6	1.6	1.31	1.4	1.69
									KIM-1	0.892688	1.10208	1.00523	2.63	2.9	3.28	3.54	6.14	6.44	2.38595	3.07593	3.5		4937.61	6412.02	12798	18125.8		568.777	6971.05	12636.2	14347.2		0.94	2.33	3.67	5.73		Il-6	0.97	0.91	1.13	2.08	1.93	1.07	2.04	2.3	2.36	3.58	3.68
																																	0.63	2.8	4.31	5.92		Ccl2	1.16	0.99	0.87	1.32	1.19	0.57	1.56	1.35	0.99	2.31	2.48
																																						Ccl8	1.26	1.27	0.63	0.72	0.58	0.93	3.42	2.62	2.21	3.05	3.46
																																						Icam-1	1.27	1.18	0.67	1.45	1.11	1.05	1.73	1.68	1.97	2.22	2.06
																																						Mmp3	1.11	0.92	0.99	10.25	9.19	8.7	3.07	2.28	3.2	2.34	2.31
																																						Tgfb	0.95	1.03	1.02	1.82	1.51	0.88	2.25	2.26	2.57	3.6	2.37
[truncated: 1 more columns]

## Sheet: Fig. 6
	Fig. 6a				Fig. 6b					Fig. 6d					Fig. 6f			Fig. 6h
					WT-C	WT-DM	F12-/--C	F12-/--DM		0h	6h	24h	48h		C	HG		C	DKD
					0.945935	4.19453	1.02156	0.623401		2390	4338	4890	6529		1	15		8	47
					0.800775	3.19621	0.724406	0.448345		2372	3762	4710	6409		5	19		6	59
					0.699019	3.734	0.320573	0.2128		2400	4098	4732	6584		4	26.5		7	52
					1.44165	5.56505	0.448549	0.441072							5	16		6	70
					1.07111	5.28909	0.762547	0.416027							5	25		3	40
					1.04152	3.61009	0.229482	0.69							2	13
															3	23
															3	19
															2	31
															3	27
															4	27
															4	33
															8	38
															9	19
															8	27
															4	31
															3	30
															2	27
															5	26
															7	31
															5	20
															6	40
															4	32
															2	28
															1	14
															2	32
															1	18
															3	12
															4	20
															2	12

## Sheet: Fig. 7
	Fig. 7b
	Fig. 7c
	Fig. 7d
	Fig. 7e

## Sheet: Fig. 8
	Fig. 8b																		Fig. 8c							Fig. 8e			Fig. 8g
		WT-C				WT-DM				F12-/--C				F12-/--DM												C	FXII		C	WT-FXII	ΔFib.II-FXII
	Itgb1	0.95	0.79	1.06	0.89	2.41	2.35	1.91	1.87	1.18	1.26	1.46	0.83	1.26	1.42	1.51	1.55									1	16		2	6	4
	Itgb3	0.93	0.85	0.99	1.02	4.52	3.69	6.27	3.09	1.05	0.94	1.04	1.19	2.38	2.06	1.71	2.39									3	23		8	6	2
	Itgb4	1.03	0.86	0.94	0.71	2.79	4.87	3.66	3.09	1.05	0.62	1.23	1	2.05	2.65	3.03	2.99									2	40		3	12	2
	Itga6	1.06	0.94	0.87	0.98	2.19	2.93	2.61	3.35	1.21	1.49	1.06	1.13	1.47	2.23	2.06	1.93									4	35		3	9	5
	Itgam	0.99	0.95	0.95	1.11	5.38	7.78	5.27	4.5	1.1	1.19	1.26	1.34	2.29	3.93	3.76	3.94									3	15		3	12	6
	Itgav	1.1	0.75	0.78	1.23	2.79	2.55	2.89	2.01	1.27	1.72	1.62	1.11	2.57	1.65	2.27	1.91									2	20		1	11	4
																										3	18		1	8	4
																										2	16		2	12	7
																										2	33		2	5	3
																										3	28		1	8	5
																										1	17		2	11	6
																										4	12		1	11	7
																										3	15		2	10	9
																										5	16		2	11	5
																										4	24		1	10	7
																										2	19		1	12	7
																										1	18		1	19	14
																										3	20		2	13	3
																										2	23		1	10	4
																										3	25		3	10	3
																										4	29		4	3	5
																										5	31		2	8	6
																										2	19		5	14	3
																										1	13		3	15	7
																										5	16		4	20	8
																										2	21		6	13	10
																										5	30		5	15	6
																										6	17		3	18	9
																										1	15		2	17	6
																										3	13		1	16	4

## Sheet: Fig. 9
	Fig. 9b													Fig. 9c
			16 Weeks					24 Weeks							DM
		C	28.95	23.29	22.47	37.07	23.82	22.93	20.57	20.42	22.36	27.9		C	PBS	Scr.	FXII mo.
	DM	PBS	142.34	163.69	158.16	173.7	161.9	230.6	261.52	408.67	293.3	300.7		7.5	9.7	10.4	6.3
		Scr.	144.55	152.69	144.88	167.4	147.37	180.69	220	211.5	281.32	323.7		4	14	11.7	6.6
		FXII mo.	114.66	198.42	133.36	117.71	141.04	48.05	99.34	68.31	68.61	50.1		4	10.4	9.9	5.4
														7	16.8	12.2	7.1
														5.9	13.3	14.6	6.3

## Sheet: Fig. S1
	Fig. S1a					Fig. S1b					Fig. S1e			Fig. S1f			Fig. S1g
	F12		F11			F12		F11			Log2 UACR	Log2 FXII		Log2 Cyst. C	Log2 FXII		Log2 eGFR	Log2 FXII
	C	DKD	C	DKD		C	DKD	C	DKD		1.14	0.34		-0.514573	2.20789		6.95	2.09
	0.759506	1.48921	5.00365	3.96525		-0.99689	-0.9058	-0.22528	-1.17102		1.49	0.48		-0.434403	2.27501		6.92	1.71
	-1.06594	2.11212	4.48349	3.33263		-0.73283	-1.04036	-1.12835	-1.11773		1.63	0.14		-0.415038	1.03562		6.88	2.14
	-1.29935	1.68966	5.01709	3.36972		-1.16671	-0.99752	-1.00451	-1.51958		1.64	0.79		-0.415038	1.08406		6.82	1.38
	1.38056	2.39631	4.96797	3.56863		-1.21059	-0.41282	-0.4686	-0.94432		1.93	0.54		-0.395929	1.14405		6.77	1.85
	0.799692	2.99302	5.16181	2.90878		-1.32335	1.28276	-0.51831	-1.03205		1.95	-0.16		-0.358454	1.26303		6.75	1.46
	1.88508	-1.43473	4.64349	4.80722		-1.03007	-0.38232	-0.23486	-1.27447		2.03	2.08		-0.358454	-0.49818		6.75	0.18
	-0.1447	2.06472	4.24923	3.44387		-1.15748	-1.01587	-0.39935	-0.67968		2.16	1.51		-0.358454	1.86394		6.71	2.18
	1.02123	2.64882	4.63753	3.34865		-0.74026	-1.3652	-0.45853	-1.68877		2.21	0.66		-0.358454	0.62293		6.67	1.01
	1.01244	2.97223	4.16968	4.86142		-1.18946	-1.1664	-0.05761	0.30173		2.27	1.88		-0.340075	1.36737		6.66	2.35
		1.86588		3.99197		-0.65099	-0.76406	-0.49508	-1.23457		2.3	0.79		-0.304006	-0.54793		6.66	1.24
						-1.00475	-1.38001	-0.6823	-0.693		2.43	1.06		-0.304006	2.28096		6.64	0.62
						-0.90266	-0.48882	-0.73204	-0.9977		2.45	1.97		-0.286304	1.93734		6.64	0.75
						-1.24316		-0.3954			2.5	1.37		-0.251539	2.20163		6.63	1.01
						-0.88081		-0.5281			2.52	0.11		-0.234465	1.71809		6.62	2.02
						-0.44044		-0.84656			2.57	1.49		-0.217591	1.04264		6.62	2.54
						-0.51948		-1.0478			2.59	0.75		-0.217591	2.17632		6.6	0.28
						-0.77167		-0.4443			2.74	-0.07		-0.200913	1.22651		6.6	1.4
						-0.87859		-0.75361			2.75	1.44		-0.200913	2.87184		6.59	1.09
						-0.75645		-0.5771			2.77	0.67		-0.200913	2.21413		6.57	0.9
						-0.66426		-0.72463			3.02	0.03		-0.184425	0.422233		6.56	1.88
						-0.80001		-0.42135			3.06	0.7		-0.168123	0.978196		6.52	1.92
											3.09	1.08		-0.168123	1		6.52	1.48
											3.19	0.56		-0.152003	-0.03949		6.47	1.45
											3.33	0.08		-0.128156	0.773996		6.47	3.08
											3.4	0.55		-0.120294	1.03562		6.47	2.97
											3.6	0.85		-0.120294	0.321928		6.47	3.22
											3.74	0.37		-0.104697	0.871844		6.44	2.06
											4.29	1.43		-0.104697	-0.79586		6.43	1.74
											4.43	0.86		-0.0892673	0.933573		6.4	-0.11
											4.52	1.79		-0.0892673	0.887525		6.4	-0.3
											4.66	0.32		-0.0892673	2.41684		6.4	1.67
											4.73	0.52		-0.0892673	1.76554		6.39	0.28
											4.8	0.24		-0.0892673	0.963474		6.39	0.41
											1.67	0.73		-0.0740006	1.07039		6.39	-0.4
											1.93	0.85		-0.0588937	1.24489		6.39	0.7
											1.14	1.71		-0.0588937	1.68706		6.38	2.56
											1.28	1.01		-0.0588937	-0.7442		6.37	0.64
											1.3	1.29		-0.0588937	1.84398		6.36	-1.05
											1.38	2.14		-0.0513992	2.51096		6.36	0.29
											1.39	0.91		-0.0439433	0.344828		6.36	-1.2
											1.49	1.86		-0.0439433	1.04963		6.36	1.96
											1.53	1.35		-0.0291463	1.0635		6.35	-0.44
											1.59	0.73		-0.0291463	1.15704		6.35	-0.34
											1.67	1.47		-0.0291463	0.963474		6.35	1.2
											1.76	0.64		-0.0291463	2.26303		6.35	-1.2
											1.79	1.9		-0.0291463	1		6.33	2.66
											1.82	1.9		-0.0144996	1.87578		6.33	1.67
											1.9	1.67		-0.0144996	0.887525		6.31	2.73
											1.92	1.66		-0.0144996	1.02148		6.31	1.67
											1.93	2.56		-0.0144996	0.83996		6.28	1.9
											1.94	0.81		-0.0144996	0.933573		6.27	1.76
											2	0.7		0	1.38405		6.27	2.08
											2.02	1.67		0.0143553	0.669027		6.27	0.86
											2.03	0.99		0.0143553	2.11103		6.26	-0.84
											2.05	1.38		0.0143553	2.31034		6.26	2.52
											2.06	1.64		0.0143553	1.65077		6.26	1.52
											2.08	-0.34		0.0285692	1.0635		6.26	1.79
											2.08	1.46		0.0285692	1.76554		6.26	0.82
											2.15	-1.2		0.0285692	1.20789		6.25	1.38
											2.18	-1.05		0.0426443	0.933573		6.24	1.25
											2.21	1.21		0.0426443	1.58014		6.23	0.21
											2.22	0.82		0.0426443	0.956057		6.23	1.32
											2.24	2.25		0.0565835	2.03562		6.22	2.19
											2.24	1.87		0.0565835	4.66106		6.21	2.31
											2.24	4.29		0.0703893	2.08406		6.21	1.71
											2.25	1.2		0.0703893	1.55582		6.21	1.93
											2.25	0.65		0.0840643	0.584963		6.21	1.4
											2.25	-1.2		0.0840643	2.82171		6.21	2.97
											2.28	2.08		0.0976108	1.52105		6.19	1.38
											2.32	1.38		0.0976108	1.22651		6.17	1.01
											2.35	2.14		0.0976108	0.948601		6.17	2.07
											2.36	1.31		0.0976108	2.24184		6.17	0.96
											2.39	2.28		0.0976108	2.46467		6.16	0.99
											2.39	-0.11		0.0976108	0.925999		6.16	1.4
											2.41	4.37		0.0989585	0.948601		6.15	0.19
											2.44	-0.4		0.111031	1.31615		6.15	1.38
											2.53	1.74		0.111031	0.831877		6.14	1.85
											2.53	1.83		0.111031	3.40327		6.14	1.64
											2.68	2.19		0.124328	1.37851		6.14	1.74
											2.75	2.82		0.137504	0.084064		6.14	1.38
											2.79	1.14		0.137504	2.81147		6.13	1.23
											2.79	1.79		0.137504	1.73985		6.09	1.7
											2.96	1.74		0.137504	2.07724		6.09	1.87
											2.97	1.14		0.15056	2.87184		6.09	1.9
											3.05	0.97		0.15056	1.97085		6.09	0.96
											3.11	-0.3		0.15056	2.67807		6.09	1.29
											3.12	1.38		0.163499	1.86394		6.09	0.91
											3.17	1.23		0.176323	1.33342		6.08	1.14
											3.17	0.96		0.176323	1.28096		6.02	1.1
											3.22	2.02		0.189034	1.36177		5.99	2.16
											3.31	1.7		0.189034	2.35614		5.99	1.31
											3.32	1.38		0.201634	2.67356		5.99	1.14
											3.32	1.4		0.202888	1.01435		5.98	1.86
											3.43	1.08		0.214125	4.27202		5.96	1.35
											3.45	0.21		0.214125	2.488		5.94	1.12
											3.5	3.35		0.219091	0.887525		5.94	1.1
											3.67	1.85		0.226509	0.422233		5.93	0.65
											3.67	1.4		0.226509	0.83996		5.9	1.08
											3.7	-0.44		0.238787	1.10434		5.9	2.55
											3.79	2.55		0.238787	1.08406		5.87	1.66
											3.8	0.58		0.238787	1.81557		5.86	1.91
											3.9	1.25		0.263034	4.54844		5.83	2.41
											3.92	0.28		0.275007	1.59932		5.79	2.28
											3.99	0.19		0.286881	1.81147		5.79	1.47
											4.05	4.12		0.286881	3.16832		5.79	0.73
											4.07	2.41		0.286881	1.41684		5.78	4.29
											4.22	2.07		0.298658	1.91073		5.77	3.51
											4.24	1.08		0.31034	3.16511		5.73	1.66
											4.44	1.1		0.327687	1.67807		5.72	0.97
											4.62	0.29		0.333424	1.926		5.7	2.36
											4.63	1.12		0.333424	2.15704		5.69	3.09
											4.68	-0.84		0.333424	2.11103		5.69	2.35
											4.73	6.15		0.333424	2.0321		5.68	4.37
											4.77	1.76		0.343692	1.1635		5.65	1.21
											4.87	2.63		0.344828	2.46467		5.63	1.08
											4.94	1.71		0.344828	3.16832		5.58	0.81
											4.95	2.35		0.356144	2.76341		5.49	2.14
											5.01	3.22		0.356144	2.9222		5.36	2.82
											5.1	6.12		0.356144	1.75702		5.11	1.83
											5.14	0.75		0.367371	0.226509		5.09	3.35
											5.14	1.4		0.367371	1.30451		4.97	6.15
											5.18	1.38		0.389567	1.94111		4.58	2.63
											5.19	0.62		0.422233	4.85798		3.74	5.47
											5.22	1.45		0.422233	6.0268		2.7	4.12
											5.25	1.01		0.443607	5.06178		6.9	0.79
											5.26	1.52		0.485427	1.76128		6.82	0.66
											5.34	3.08		0.555816	1.46989		6.8	-0.07
											5.54	0.9		0.565597	1.22033		6.78	0.32
											5.56	3.22		0.584963	1.81557		6.65	0.11
											5.56	2.06		0.594549	2.42761		6.64	0.03
											5.68	1.85		0.594549	4.6837		6.64	0.54
											5.69	1.66		0.604071	1.73985		6.62	1.97
											6	2.97		0.722466	1.60407		6.61	0.75
											6.02	2.16		0.790772	1.81147		6.6	0.86
											6.03	2.73		0.790772	3.43296		6.6	0.14
											6.05	3.29		0.863938	1.58014		6.6	0.85
											6.1	1.01		0.925999	3.16671		6.59	1.37
											6.14	2.67		0.956057	5.64386		6.58	1.08
											6.17	1.32		0.963474	1.24489		6.56	1.51
											6.17	1.96		1.0072	5.84549		6.55	0.56
											6.22	1.48		1.15704	4.34341		6.55	1.44
											6.24	2.66					6.55	0.48
											6.31	1.91					6.55	0.79
											6.52	1.09					6.54	1.43
											6.53	2.54					6.54	0.37
											6.83	2.14					6.54	1.06
											6.93	2.97					6.54	1.49
											7.02	2.35					6.52	1.88
											7.02	3.32					6.51	0.24
											7.08	2.36					6.5	0.03
											7.12	2.09					6.49	0.52
											7.37	1.24					6.47	0.08
											7.69	2.52					6.46	0.34
											7.72	3.26					6.33	-0.16
											7.8	1.92					6.25	0.55
											7.85	2.18					6.23	0.67
											7.96	1.1					6.21	0.7
											8.27	1.88
											8.37	4.66
											8.42	4.86
											8.96	4.79
											9.15	3.09
											9.6	4.51
											11.49	6.45
											11.9	4.89
											12.26	6.64
											12.26	2.31

[truncated: 20 more sheets: Fig. S2, Fig. S3, Fig. S4, Fig. S5, Fig. S6, Fig. S7, Fig. S8, Fig. S9, Fig. S10, Fig. S11, Fig. S12, Fig. S13, Fig. S14, Fig. S15, Fig. S16, Fig. S17, Fig. S19, Fig. S20, Fig. S21, Fig. S22]
